# Supplementary material for: Tuning Properties of Polyelectrolyte-Surfactant Associates in Two-Phase Microfluidic Flows
Source: Polymers (Basel). 2022 Dec 14;14(24):5480. doi: 10.3390/polym14245480 (PMC9788532; doi:10.3390/polym14245480)
Supplement: Supplementary file 1 [file polymers-14-05480-s001.zip]

Archive with 1 entries (1 files):
- polymers-2092626-supplementary.pdf
